# Supplementary material for: The Effects of Non-Pharmacological Interventions in Fibromyalgia: A Systematic Review and Metanalysis of Predominants Outcomes
Source: Biomedicines. 2023 Aug 24;11(9):2367. doi: 10.3390/biomedicines11092367 (PMC10525643; doi:10.3390/biomedicines11092367)
Supplement: Supplementary file 1 [file biomedicines-11-02367-s001.zip]

Archive with 1 entries (1 files):
- biomedicines-2516922-supplementary.pdf
